# Supplementary material for: Circadian clock-related genome-wide mendelian randomization identifies putatively genes for ulcerative colitis and its comorbidity
Source: BMC Genomics. 2024 Feb 1;25:130. doi: 10.1186/s12864-024-10003-z (PMC10832088; doi:10.1186/s12864-024-10003-z)
Supplement: Supplementary file 1 — Supplementary Material 1 [file 12864_2024_10003_MOESM1_ESM.xlsx]

## Sheet: STable1
Supplementary Table 1. STROBE-MR checklist of recommended items to address in reports of Mendelian randomization studies
Item No.	Section	Checklist item	Relevant text from manuscript
1	TITLE and ABSTRACT	Indicate Mendelian randomization (MR) as the study’s design in the title and/or the abstract if that is a main purpose of the study	Detailed in the Title and Abstract sections
	INTRODUCTION
2	Background	Explain the scientific background and rationale for the reported study. What is the exposure? Is a potential causal relationship between exposure and outcome plausible? Justify why MR is a helpful method to address the study question	Detailed in the Introduction section
3	Objectives	State specific objectives clearly, including pre-specified causal hypotheses (if any). State that MR is a method that, under specific assumptions, intends to estimate causal effects	Detailed in the Introduction section
	METHODS
4	Study design and data sources	Present key elements of the study design early in the article. Consider including a table listing sources of data for all phases of the study. For each data source contributing to the analysis, describe the following:	Detailed in the Methods: Study Design, Selection of genetic instruments, Outcome sources, Statistical analyses and Table 1
	a)	Setting: Describe the study design and the underlying population, if possible. Describe the setting, locations, and relevant dates, including periods of recruitment, exposure, follow-up, and data collection, when available.
	b)	Participants: Give the eligibility criteria, and the sources and methods of selection of participants. Report the sample size, and whether any power or sample size calculations were carried out prior to the main analysis
	c)	Describe measurement, quality control and selection of genetic variants
	d)	For each exposure, outcome, and other relevant variables, describe methods of assessment and diagnostic criteria for diseases
	e)	Provide details of ethics committee approval and participant informed consent, if relevant
5	Assumptions	Explicitly state the three core IV assumptions for the main analysis (relevance, independence and exclusion restriction) as well assumptions for any additional or sensitivity analysis	Detailed in the Methods: Selection of genetic instruments
6	Statistical methods: main analysis	Describe statistical methods and statistics used
	a)	Describe how quantitative variables were handled in the analyses (i.e., scale, units, model)	Detailed in the Methods: Statistical analyses
	b)	Describe how genetic variants were handled in the analyses and, if applicable, how their weights were selected
	c)	Describe the MR estimator (e.g. two-stage least squares, Wald ratio) and related statistics. Detail the included covariates and, in case of two-sample MR, whether the same covariate set was used for adjustment in the two samples
	d)	Explain how missing data were addressed
	e)	If applicable, indicate how multiple testing was addressed
7	Assessment of assumptions	Describe any methods or prior knowledge used to assess the assumptions or justify their validity	Detailed in the Methods and Discusion sections
8	Sensitivity analyses and additional analyses	Describe any sensitivity analyses or additional analyses performed (e.g. comparison of effect estimates from different approaches, independent replication, bias analytic techniques, validation of instruments, simulations)	Detailed in the Methods: Statistical analyses
9	Software and pre-registration
	a)	Name statistical software and package(s), including version and settings used	Detailed in the Methods: Statistical analyses
	b)	State whether the study protocol and details were pre-registered (as well as when and where)	Detailed in the Methods: Study Design
	RESULTS
10	Descriptive data
	a)	Report the numbers of individuals at each stage of included studies and reasons for exclusion. Consider use of a flow diagram	Detailed in the Methods: Figure 1
	b)	Report summary statistics for phenotypic exposure(s), outcome(s), and other relevant variables (e.g. means, SDs, proportions)
	c)	If the data sources include meta-analyses of previous studies, provide the assessments of heterogeneity across these studies
	d)	For two-sample MR:
		i. Provide justification of the similarity of the genetic variant-exposure associations between the exposure and outcome samples
		ii. Provide information on the number of individuals who overlap between the exposure and outcome studies
11	Main results
	a)	Report the associations between genetic variant and exposure, and between genetic variant and outcome, preferably on an interpretable scale	Detailed in the Results and Supplementary tables
	b)	Report MR estimates of the relationship between exposure and outcome, and the measures of uncertainty from the MR analysis, on an interpretable scale, such as odds ratio or relative risk per SD difference
	c)	If relevant, consider translating estimates of relative risk into absolute risk for a meaningful time period
	d)	Consider plots to visualize results (e.g. forest plot, scatterplot of associations between genetic variants and outcome versus between genetic variants and exposure)
12	Assessment of assumptions
	a)	Report the assessment of the validity of the assumptions	Detailed in the Results
	b)	Report any additional statistics (e.g., assessments of heterogeneity across genetic variants, such as I2, Q statistic or E-value)
13	Sensitivity analyses and additional analyses
	a)	Report any sensitivity analyses to assess the robustness of the main results to violations of the assumptions
	b)	Report results from other sensitivity analyses or additional analyses
	c)	Report any assessment of direction of causal relationship (e.g., bidirectional MR)
	d)	When relevant, report and compare with estimates from non-MR analyses
	e)	Consider additional plots to visualize results (e.g., leave-one-out analyses)
	DISCUSSION
14	Key results	Summarize key results with reference to study objectives	Detailed in the Discussion section
15	Limitations	Discuss limitations of the study, taking into account the validity of the IV assumptions, other sources of potential bias, and imprecision. Discuss both direction and magnitude of any potential bias and any efforts to address them
16	Interpretation
	a)	Meaning: Give a cautious overall interpretation of results in the context of their limitations and in comparison with other studies
	b)	Mechanism: Discuss underlying biological mechanisms that could drive a potential causal relationship between the investigated exposure and the outcome, and whether the gene-environment equivalence assumption is reasonable. Use causal language carefully, clarifying that IV estimates may provide causal effects only under certain assumptions
	c)	Clinical relevance: Discuss whether the results have clinical or public policy relevance, and to what extent they inform effect sizes of possible interventions
17	Generalizability	Discuss the generalizability of the study results (a) to other populations, (b) across other exposure periods/timings, and (c) across other levels of exposure
	OTHER INFORMATION
18	Funding	Describe sources of funding and the role of funders in the present study and, if applicable, sources of funding for the databases and original study or studies on which the present study is based	Detailed in the Funding section
19	Data and data sharing	Provide the data used to perform all analyses or report where and how the data can be accessed, and reference these sources in the article. Provide the statistical code needed to reproduce the results in the article, or report whether the code is publicly accessible and if so, where	Detailed in the Data sharing section
20	Conflicts of Interest	All authors should declare all potential conflicts of interest	Detailed in the Declaration of interests section

## Sheet: STable2
Supplementary Table 2. SMR results of the association between expression of circadian clock-related genes and outcome risk.
Subtype	Tissue	Gene	Gene Chr.	Probe	Probe base pair	topSNP	SNP Chr.	SNP base pair	Effect allele	Other allele	Effect allele frequence	GWAS association			eQTL association			SMR association			HEIDI Test
												β	SE	P	β	SE	P	β	SE	P	P	No. of SNPs
UC	blood	ID2	2	ENSG00000115738	8821779	rs2630709	2	8445160	T	A	0.47546	-0.084346	0.0215725	9.23379e-05	0.118168	0.00831077	7.02446e-46	-0.713783	0.189335	0.000163281	0.353188	20
UC	blood	RORC	1	ENSG00000143365	151791447	rs11801866	1	151802356	A	T	0.0869121	-0.148814	0.0371743	6.25072e-05	0.129394	0.0143258	1.6825e-19	-1.15009	0.314249	0.000252417	0.013977	20
UC	blood	CSNK1D	17	ENSG00000141551	80214253	rs73366295	17	80249978	T	G	0.0265849	0.150164	0.0607937	0.0135092	-0.822211	0.0285366	1.49579e-182	-0.182634	0.0742105	0.0138538	0.202596	20
UC	blood	CSNK1E	22	ENSG00000213923	38740612	rs5757043	22	38724682	A	C	0.0787321	0.0935028	0.044313	0.0348538	0.269938	0.0160345	1.35652e-63	0.346386	0.165444	0.0362892	0.346588	13
UC	blood	EZH2	7	ENSG00000106462	148542944	rs1880355	7	148557102	T	A	0.333333	-0.057134	0.0221152	0.00978115	-0.192849	0.00899986	7.32607e-102	0.296263	0.115507	0.0103206	0.552154	20
UC	blood	PIWIL2	8	ENSG00000197181	22173943	rs117138111	8	22219322	C	T	0.0531697	-0.0734501	0.0360351	0.0415212	-0.124156	0.0169654	2.5132e-13	0.591594	0.301288	0.0495819	0.579187	17
UC	blood	PRKAA1	5	ENSG00000132356	40778978	rs3805487	5	40796033	T	C	0.291411	-0.0478192	0.0237497	0.0440656	0.0918401	0.00902534	2.54301e-24	-0.520679	0.263612	0.0482487	0.0367237	20
UC	blood	OPRL1	20	ENSG00000125510	62721761	rs6090043	20	62717930	T	C	0.485685	0.0557125	0.0216589	0.0101035	-0.436714	0.00873878	0	-0.127572	0.0496608	0.0102031	0.0891805	20
UC	blood	CHI3L1	1	ENSG00000133048	203151968	rs7518666	1	203163590	C	T	0.174847	-0.04946	0.0241125	0.0402457	-0.792772	0.00961055	0	0.0623887	0.0304248	0.0403074	0.160808	20
UC	blood	MAX	14	ENSG00000125952	65521152	rs998247	14	65546299	T	C	0.387526	0.0479419	0.0216451	0.0267664	-0.197013	0.00805581	4.34479e-132	-0.243344	0.110316	0.0273924	0.0242749	20
UC	blood	PPP5C	19	ENSG00000011485	46873244	rs12459222	19	46859301	C	G	0.304703	-0.0716141	0.0253395	0.00471064	-0.44637	0.008514	0	0.160437	0.0568503	0.00477122	0.709111	20
UC	blood	AANAT	17	ENSG00000129673	74457816	rs885140	17	74479814	T	C	0.323108	0.0447231	0.0218796	0.0409487	0.206236	0.00958847	1.28792e-102	0.216853	0.106568	0.0418623	0.598454	20
UC	colon	OPRL1	20	ENSG00000125510	62711526	rs12625329	20	62709274	A	G	0.444785	0.0914882	0.0215197	2.12476e-05	0.391387	0.0440057	5.8939e-19	0.233754	0.0609418	0.000125212	0.332023	16
UC with PSC	blood	OPRL1	20	ENSG00000125510	62721761	rs6090043	20	62717930	T	C	0.485685	0.260886	0.104148	0.0122467	-0.436714	0.00873878	0	-0.597384	0.23878	0.0123559	0.779802	20
UC with PSC	blood	CHRNB2	1	ENSG00000160716	154546379	rs11264222	1	154554357	T	C	0.329243	-0.282545	0.107594	0.00863873	0.156969	0.00896046	1.04429e-68	-1.8	0.693104	0.00940386	0.43974	20
UC with PSC	blood	FBXL17	5	ENSG00000145743	107456267	rs58844678	5	107607603	A	G	0.144172	-0.284861	0.140423	0.0425001	-0.223095	0.0109488	2.71966e-92	1.27686	0.632542	0.0435275	0.810884	20
UC with PSC	blood	BTRC	10	ENSG00000166167	103215449	rs11191021	10	103231641	G	A	0.154397	-0.338649	0.162575	0.0372486	0.186113	0.0121183	3.13082e-53	-1.81959	0.881527	0.0390051	0.0888229	20
UC with PSC	blood	SIRT1	10	ENSG00000096717	69661287	rs10997832	10	69607395	C	G	0.330266	0.217106	0.105815	0.040193	0.712669	0.0121184	0	0.304638	0.148567	0.0403154	0.713564	20
UC with PSC	colon	PML	15	ENSG00000140464	74287014	rs55643282	15	74335771	G	T	0.0255624	0.686662	0.279256	0.0139364	0.709013	0.0868249	3.18765e-16	0.968476	0.411334	0.0185489	0.566641	4
UC with PSC	colon	PPP1CB	2	ENSG00000213639	28974506	rs10188412	2	29000287	T	C	0.507157	-0.211849	0.10341	0.0404986	0.227661	0.0260125	2.09607e-18	-0.930546	0.466506	0.0460741	0.0614089	20
UC with arthropathy	blood	MTOR	1	ENSG00000198793	11244578	rs4845985	1	11288618	G	A	0.277096	-0.259129	0.0976737	0.00797793	0.242248	0.00880545	1.29323e-166	-1.06969	0.405068	0.00827212	0.210347	20
UC with arthropathy	blood	ARNTL	11	ENSG00000133794	13353506	rs2219998	11	13292864	G	A	0.427403	-0.204839	0.082029	0.0125193	0.377583	0.0077744	0	-0.5425	0.217535	0.0126363	0.0490319	20
UC with arthropathy	blood	USP7	16	ENSG00000187555	9022161	rs75172776	16	9001814	G	A	0.0633947	0.442995	0.206255	0.03173	-0.133312	0.0175726	3.2892e-14	-3.32298	1.60796	0.0387739	0.364214	20
UC with arthropathy	blood	RPSA	3	ENSG00000168028	39451106	rs35086961	3	39437715	A	T	0.283231	-0.211236	0.0942781	0.0250542	0.15706	0.0106723	5.04395e-49	-1.34494	0.607185	0.0267574	0.0387422	19
UC with arthropathy	colon	KRAS	12	ENSG00000133703	25357723	rs73081296	12	25440725	G	A	0.0746421	0.397995	0.141598	0.00494288	0.901705	0.0732173	7.479e-35	0.44138	0.161072	0.00613875	0.945319	20
UC with arthropathy	colon	RPSA	3	ENSG00000168028	39448180	rs3772147	3	39448063	A	G	0.277096	-0.244842	0.0968776	0.0114934	-0.339387	0.0287841	4.35543e-32	0.721424	0.291933	0.013466	0.866261	20
GWAS, genome-wide association study. eQTL, expression quantitative trait loci. SMR, summary-data-based Mendelian randomization. HEIDI, heterogeneity in dependent instruments. Only genome-wide significant eQTLs (P<5E-8) are taken into the analysis. SNP, single nucleotide polymorphism. β in GWAS association, regression coefficient of cancer on SNP, log(OR). OR,odds ratio. SE, standard error. β in e…

## Sheet: STable3
Supplementary Table 3. MR results of the association between expression of circadian clock-related genes and outcome risk.
Subtype	Gene	β	SE	OR	95% CI	P_IVW	P_Cochrane'sQ	P_MR-Egger intercept	P_MR-PRESSO
UC	ID2	-0.273677	0.112237	0.760578	0.610-0.948	0.015	0.333044	0.265629	0.3648
UC	RORC	-0.460855	0.264434	0.630744	0.376-1.059	0.081	0.960582	NA	NA
UC	CSNK1D	-0.135566	0.0286261	0.873222	0.826-0.924	2.18263e-06	0.270512	0.814684	0.3128
UC	CSNK1E	-0.0929776	0.0356647	0.911214	0.850-0.977	0.009	0.464715	0.0281467	0.4634
UC	EZH2	0.266194	0.0678484	1.30499	1.142-1.491	8.73191e-05	0.967753	0.28656	0.9769
UC	PIWIL2	0.586216	0.190024	1.79717	1.238-2.608	0.002	0.999492	0.993992	NA
UC	PRKAA1	-0.180801	0.140737	0.834601	0.633-1.100	0.199	0.406825	0.803643	0.3948
UC	OPRL1	-0.223281	0.0288412	0.79989	0.756-0.846	9.80499e-15	2.99447e-11	0.0874997	0.8619
UC	OPRL1	0.233754	0.0549832	1.26333	1.134-1.407	2.12467e-05	NA	NA	NA
UC	CHI3L1	0.0459392	0.0188038	1.04701	1.009-1.086	0.015	0.131678	0.706305	0.1546
UC	MAX	-0.142539	0.0465287	0.867153	0.792-0.950	0.002	0.0864563	0.0129952	0.1039
UC	PPP5C	0.165483	0.0300353	1.17996	1.113-1.252	3.59617e-08	0.311896	0.951065	0.3535
UC	AANAT	0.278979	0.0791558	1.32178	1.132-1.544	0.000424407	0.852159	0.447686	0.8081
UC with PSC	OPRL1	-0.649003	0.0907016	0.522566	0.437-0.624	8.3449e-13	0.978711	0.17332	0.9784
UC with PSC	CHRNB2	-1.13235	0.686371	0.322276	0.084-1.237	0.099	0.0234383	0.147146	0.0646
UC with PSC	FBXL17	0.90815	0.178355	2.47973	1.748-3.517	3.54663e-07	0.847554	0.0108845	0.8435
UC with PSC	BTRC	-0.758171	0.331062	0.468523	0.245-0.896	0.022	0.70566	0.0127438	0.6851
UC with PSC	SIRT1	0.244395	0.0451199	1.27685	1.169-1.395	6.0753e-08	0.942446	0.778951	0.9483
UC with PSC	PML	0.980065	0.393774	2.66463	1.232-5.765	0.013	NA	NA	NA
UC with PSC	PPP1CB	-0.378845	0.358467	0.684652	0.339-1.382	0.291	0.254862	0.36481	NA
UC with arthropathy	MTOR	-1.09628	0.170305	0.334111	0.239-0.467	1.21733e-10	0.961361	0.92874	0.97
UC with arthropathy	ARNTL	-0.498481	0.100271	0.607453	0.499-0.739	6.64941e-07	0.86354	0.13645	0.8653
UC with arthropathy	USP7	-2.23108	1.44791	0.107413	0.006-1.835	0.123	0.241142	NA	NA
UC with arthropathy	RPSA	-0.565625	0.519575	0.568005	0.205-1.573	0.276	0.110755	0.0887604	0.165
UC with arthropathy	KRAS	0.42976	0.129351	1.53689	1.193-1.980	0.001	0.973024	0.867699	NA
UC with arthropathy	RPSA	0.563276	0.223826	1.75642	1.133-2.724	0.012	0.67	0.550176	NA
IVW, Inverse Variance Weighted. MR, Mendelian randomization. β in GWAS association, regression coefficient of cancer on SNP, log(OR). OR,odds ratio. SE, standard error. β in eQTL association, regression coefficient of gene expression on SNP. β in SMR association, regression coefficient of cancer on gene expression. UC, Ulcerative colitis. PSC, Primary sclerosing cholangitis. PRESSO, Pleiotropy Re…

## Sheet: STable4
Supplementary Table 4. SMR results of the association between methylation of circadian clock-related genes and outcome risk.
Subtype	Gene	Gene Chr.	Probe	Probe base pair	topSNP	SNP Chr.	SNP base pair	Effect allele	Other allele	Effect allele frequence	GWAS association			mQTL association			SMR association			HEIDI Test
											β	SE	P	β	SE	P	β	SE	P	P	No. of SNPs
UC	ADCY1	7	cg25399541	45622395	rs10951824	7	45618083	C	G	0.350716	-0.045598	0.0220272	0.038445	-0.805955	0.0313492	9.28375e-146	0.0565764	0.027419	0.0390747	0.344247	20
UC	ATOH7	10	cg19278229	69968544	rs10998023	10	69972596	A	G	0.314928	-0.0686177	0.0248529	0.00576315	-0.566949	0.0333791	1.05763e-64	0.12103	0.0444116	0.00642655	0.913362	20
UC	CRTC1	19	cg23973524	18873222	rs75186747	19	18817642	G	T	0.095092	-0.0810947	0.0365864	0.0266557	-0.447282	0.0588895	3.07146e-14	0.181306	0.0852091	0.033356	0.139668	20
UC	CSF2	5	cg16565692	131408121	rs3864277	5	131420249	A	G	0.398773	0.051682	0.0236669	0.0289828	0.180889	0.0316541	1.09998e-08	0.285711	0.140064	0.0413642	0.0889591	20
UC	CSNK1E	22	cg01346718	38713874	rs9607531	22	38718667	T	C	0.380368	0.0729985	0.0214012	0.000647366	0.430936	0.0328053	2.04305e-39	0.169395	0.051309	0.000961796	0.123791	11
UC	CSNK1E	22	cg12624792	38714001	rs9610939	22	38718640	A	G	0.380368	0.0731424	0.0214038	0.000632543	0.346884	0.0332045	1.5141e-25	0.210855	0.0649203	0.00116254	0.0505434	9
UC	CSNK1E	22	cg06748147	38714287	rs9607532	22	38719488	T	C	0.380368	0.0733104	0.0213988	0.000612759	0.189324	0.0335242	1.62909e-08	0.387222	0.132199	0.00339963	0.0198822	3
UC	DRD4	11	cg24710179	642975	rs72479388	11	648137	A	G	0.0848671	-0.107444	0.0474521	0.0235586	0.586386	0.0561047	1.44019e-25	-0.183231	0.0828002	0.0269027	0.566798	20
UC	DRD4	11	cg17297475	644218	rs11246252	11	667094	T	G	0.0838446	-0.12737	0.0485469	0.00869921	0.575025	0.0574791	1.46269e-23	-0.221503	0.0872808	0.0111544	0.792391	20
UC	DRD4	11	cg03951394	660455	rs11607049	11	682054	T	C	0.0797546	-0.111462	0.0469498	0.017593	-2.33349	0.0270465	0	0.0477662	0.0201276	0.0176362	0.885781	20
UC	DRD4	11	cg14512156	660597	rs11607049	11	682054	T	C	0.0797546	-0.111462	0.0469498	0.017593	-0.874193	0.0568075	1.94911e-53	0.127503	0.0543418	0.0189603	0.984487	20
UC	NLGN1	3	cg23440822	173302462	rs9877187	3	173288381	G	C	0.0715746	-0.197959	0.0845699	0.0192442	0.484555	0.0829841	5.24747e-09	-0.408538	0.188033	0.0298032	0.319825	4
UC	OPRL1	20	cg19266578	62711729	rs8121509	20	62712053	C	T	0.456033	0.0925508	0.0215443	1.74032e-05	-0.33032	0.0320335	6.23915e-25	-0.280185	0.070656	7.32472e-05	0.0554132	20
UC	OPRL1	20	cg10087092	62711744	rs8121509	20	62712053	C	T	0.456033	0.0925508	0.0215443	1.74032e-05	-0.178654	0.0327526	4.90696e-08	-0.518045	0.1535	0.000738492	0.294819	4
UC	OPRL1	20	cg14436426	62712394	rs6062343	20	62695931	A	G	0.436605	0.0866935	0.0215013	5.53032e-05	0.340973	0.0317502	6.65787e-27	0.254253	0.0673566	0.000160177	0.0169211	20
UC	OPRL1	20	cg01256165	62716606	rs7271530	20	62727915	T	C	0.490798	0.0593761	0.0216719	0.00614823	0.250009	0.0319439	5.01615e-15	0.237496	0.0918424	0.00971231	0.101789	17
UC	OPRL1	20	cg03642690	62727907	rs13036542	20	62737318	A	G	0.48364	0.059122	0.0214802	0.00591616	-0.194731	0.0310603	3.62336e-10	-0.303609	0.120469	0.0117281	0.909244	5
UC	PIWIL2	8	cg05956943	22133375	rs114463130	8	22134653	A	G	0.0531697	-0.072424	0.0357895	0.0430101	-2.53015	0.030149	0	0.0286244	0.0141493	0.0430709	0.469692	20
UC	PPARG	3	cg25929976	12328656	rs62242116	3	12316326	A	G	0.0725971	0.122182	0.0505444	0.0156354	-0.350555	0.055852	3.46278e-10	-0.348539	0.154508	0.0240832	0.0631003	8
UC	PPARG	3	cg04908300	12330532	rs62242116	3	12316326	A	G	0.0725971	0.122182	0.0505444	0.0156354	-0.407959	0.0565947	5.66e-13	-0.299496	0.130677	0.0219124	0.158638	20
UC	PPARGC1A	4	cg18099096	23936764	rs10938973	4	23959089	T	C	0.379346	0.066632	0.0220391	0.00249988	-0.817305	0.0290666	5.84353e-174	-0.0815265	0.027121	0.00264685	0.897176	20
UC	PPARGC1A	4	cg21705324	24200012	rs10015817	4	24209689	A	G	0.0848671	0.12268	0.058121	0.034792	-0.317822	0.0452771	2.22673e-12	-0.386002	0.190962	0.0432426	0.597937	6
UC	PROX1	1	cg06087349	214154085	rs116613999	1	214157280	G	C	0.0429448	0.0831862	0.0410762	0.0428499	-0.616785	0.0756283	3.478e-16	-0.134871	0.0686198	0.0493592	0.695884	3
UC	RORC	1	cg25112191	151804260	rs11801866	1	151802356	A	T	0.0869121	-0.148814	0.0371743	6.25072e-05	0.917673	0.0583708	1.07865e-55	-0.162165	0.0418019	0.000104734	0.208275	20
UC	SIK1	21	cg09112190	44722858	rs2039271	21	44722832	G	T	0.205521	-0.0663508	0.0302343	0.0281955	0.506607	0.0384532	1.22794e-39	-0.130971	0.0605023	0.0304086	0.208732	16
UC	SIK1	21	cg19880185	44830846	rs7279400	21	45128190	C	T	0.102249	0.107631	0.0325916	0.000958584	-0.383283	0.0572509	2.15969e-11	-0.280813	0.0948153	0.00305958	0.724178	4
UC	SIK1	21	cg11209957	44830921	rs11701754	21	45106294	A	C	0.0378323	0.112875	0.0455361	0.0131823	-0.510916	0.0743138	6.19384e-12	-0.220927	0.0947424	0.0197077	0.226083	5
UC	SIK1	21	cg16708938	44832350	rs7280160	21	45127950	A	G	0.0899796	0.116866	0.0334654	0.000479181	-0.592579	0.0602781	8.29987e-23	-0.197216	0.0599315	0.000999416	0.386976	18
UC	SIK1	21	cg19135247	44843568	rs7280160	21	45127950	A	G	0.0899796	0.116866	0.0334654	0.000479181	-0.606395	0.0599092	4.41774e-24	-0.192723	0.0583797	0.000962742	0.397754	17
UC	TNF	6	cg11484872	31543169	rs2071592	6	31515340	A	T	0.293456	0.0506763	0.0230864	0.0281585	0.209928	0.0333107	2.93598e-10	0.241398	0.116453	0.0381789	0.315074	11
UC	TNF	6	cg26729380	31543655	rs1799724	6	31542482	T	C	0.093047	-0.0982961	0.0458374	0.0319971	-0.687487	0.0637429	4.03862e-27	0.142979	0.067979	0.0354413	0.806173	19
UC	TNF	6	cg10650821	31543686	rs1799724	6	31542482	T	C	0.093047	-0.0982961	0.0458374	0.0319971	-0.365022	0.0646347	1.62833e-08	0.269288	0.134323	0.044986	0.99558	3
UC	KCNMA1	10	cg01388598	79166065	rs35806	10	79165830	G	A	0.406953	0.0498458	0.0214642	0.0202181	-0.250973	0.0322498	7.13049e-15	-0.19861	0.0892507	0.0260606	0.218908	18
UC	MAX	14	cg16583315	65563665	rs942628	14	65539463	G	C	0.362986	0.045942	0.0217233	0.0344413	-0.714907	0.0310552	2.90656e-117	-0.0642629	0.0305141	0.0352041	0.0303705	20
UC	PPP5C	19	cg09977703	46854563	rs62136103	19	46860562	A	C	0.304703	-0.0716045	0.0253394	0.00471596	1.17491	0.0240032	0	-0.0609447	0.021603	0.00478564	0.306805	20
UC	NPAS2	2	cg05471495	101369330	rs13026445	2	101367062	C	G	0.42638	0.0465058	0.0225363	0.0390562	0.531455	0.0312135	5.23079e-65	0.0875066	0.0427152	0.0405009	0.353164	20
UC	AANAT	17	cg08499881	74454829	rs11077816	17	74421042	C	T	0.183027	-0.0627444	0.0312341	0.0445543	0.41058	0.0383622	9.88218e-27	-0.152819	0.0774015	0.0483401	0.616451	17
UC	AANAT	17	cg09382492	74463681	rs8150	17	74467017	C	G	0.315951	0.0470254	0.0219789	0.0323892	-0.493584	0.0337357	1.78401e-48	-0.0952733	0.0450028	0.0342553	0.773994	6
UC with PSC	CHRNB2	1	cg13393009	154546174	rs2072661	1	154548880	A	G	0.268916	-0.328682	0.113525	0.00379	-0.215591	0.038116	1.55e-08	1.52456	0.591552	0.00996	0.755	5
UC with PSC	CRTC1	19	cg23973524	18873222	rs75186747	19	18817642	G	T	0.095092	-0.627431	0.193872	0.00121	-0.447282	0.0588895	3.07e-14	1.40276	0.471152	0.00291	0.168	20
UC with PSC	FBXL17	5	cg25778871	107715830	rs1397580	5	107715746	G	A	0.0582822	-0.386004	0.170287	0.0234	-0.512768	0.0558598	4.33e-20	0.752785	0.342069	0.0278	0.996	20
UC with PSC	FBXL3	13	cg04006042	77601302	rs66540668	13	77607031	A	G	0.0470348	0.491796	0.220466	0.0257	-0.981493	0.1241	2.6e-15	-0.501069	0.233387	0.0318	0.714	14
UC with PSC	FBXW11	5	cg23404476	171190112	rs55719018	5	171185966	T	C	0.190184	0.309539	0.126824	0.0147	-0.238285	0.0394448	1.53e-09	-1.29903	0.574035	0.0236	0.161	4
UC with PSC	GNA11	19	cg13960192	3093904	rs61500656	19	3104009	A	G	0.193252	0.307678	0.1297	0.0177	0.280107	0.0374264	7.2e-14	1.09843	0.485741	0.0237	0.654	7
UC with PSC	ID2	2	cg01365608	8819479	rs1434123	2	8817803	C	T	0.0705521	0.481151	0.222418	0.0305	0.355892	0.0575223	6.13e-10	1.35196	0.66206	0.0411	0.943	8
UC with PSC	MTA1	14	cg09230661	105930431	rs4983413	14	105930406	A	G	0.231084	0.244057	0.120416	0.0427	-0.46868	0.037886	3.76e-35	-0.520733	0.260351	0.0455	0.12	3
UC with PSC	NR2F6	19	cg20981127	17357587	rs66606313	19	17345427	G	C	0.466258	-0.223198	0.104208	0.0322	0.266494	0.0329776	6.42e-16	-0.837535	0.404535	0.0384	0.135	19
UC with PSC	NR2F6	19	cg16749578	17357619	rs66606313	19	17345427	G	C	0.466258	-0.223198	0.104208	0.0322	0.331426	0.0327574	4.62e-24	-0.673447	0.321391	0.0361	0.264	20
UC with PSC	NR2F6	19	cg24057642	17357641	rs66606313	19	17345427	G	C	0.466258	-0.223198	0.104208	0.0322	0.336272	0.0322404	1.81e-25	-0.663742	0.316359	0.0359	0.189	20
UC with PSC	OPN4	10	cg09261262	88414554	rs2588296	10	88351742	G	C	0.157464	0.318924	0.128719	0.0132	-0.31078	0.0447027	3.6e-12	-1.02621	0.439698	0.0196	0.67	11
UC with PSC	OPRL1	20	cg13277040	62716332	rs6122248	20	62751120	C	T	0.343558	-0.22691	0.109128	0.0376	-0.274458	0.0337579	4.29e-16	0.826757	0.41041	0.044	0.282	20
UC with PSC	OPRL1	20	cg04660147	62716443	rs6122248	20	62751120	C	T	0.343558	-0.22691	0.109128	0.0376	-0.365104	0.0338024	3.4e-27	0.621494	0.304384	0.0412	0.323	20
UC with PSC	OPRL1	20	cg01256165	62716606	rs7271530	20	62727915	T	C	0.490798	0.265727	0.104205	0.0108	0.250009	0.0319439	5.02e-15	1.06287	0.438371	0.0153	0.559	17
UC with PSC	OPRL1	20	cg03642690	62727907	rs13036542	20	62737318	A	G	0.48364	0.257039	0.103531	0.013	-0.194731	0.0310603	3.62e-10	-1.31997	0.571831	0.021	0.464	5
UC with PSC	PDE6B	4	cg03792162	572484	rs11248024	4	525611	A	G	0.0398773	-0.635456	0.285246	0.0259	0.98319	0.0859681	2.74e-30	-0.646321	0.295576	0.0288	0.67	20
UC with PSC	PPARGC1A	4	cg03281309	24026261	rs619646	4	24035473	C	T	0.158487	0.286996	0.114266	0.012	-0.643368	0.0416853	9.68e-54	-0.446084	0.179942	0.0132	0.612	20
UC with PSC	RORA	15	cg26724232	60885912	rs79529338	15	60891946	C	T	0.206544	0.290458	0.11283	0.01	-0.458691	0.0388603	3.74e-32	-0.633232	0.251765	0.0119	0.812	17
UC with PSC	SIK1	21	cg09112190	44722858	rs2039271	21	44722832	G	T	0.205521	-0.350512	0.144182	0.0151	0.506607	0.0384532	1.23e-39	-0.691881	0.289408	0.0168	0.549	16
UC with PSC	SIK1	21	cg02043895	44835697	rs117569301	21	45070549	G	T	0.0163599	-0.935242	0.441361	0.0341	-0.649825	0.107041	1.27e-09	1.43922	0.719385	0.0454	0.207	4
UC with PSC	SIK1	21	cg01233518	44837158	rs117569301	21	45070549	G	T	0.0163599	-0.935242	0.441361	0.0341	-0.629497	0.106331	3.22e-09	1.4857	0.744692	0.046	0.238	4
UC with PSC	SPSB4	3	cg25164490	140812477	rs4683558	3	140826834	T	C	0.109407	-0.522643	0.23266	0.0247	0.458795	0.050684	1.4e-19	-1.13916	0.522493	0.0292	0.0126	20
UC with PSC	TNF	6	cg11484872	31543169	rs2071592	6	31515340	A	T	0.293456	0.442527	0.0980121	6.33082e-06	0.209928	0.0333107	2.93598e-10	2.10799	0.574338	0.000242264	0.0239368	11
UC with PSC	SIRT1	10	cg00972288	69644348	rs10823119	10	69689573	T	C	0.348671	0.213918	0.105383	0.0423653	-0.835509	0.0295962	2.48585e-175	-0.256033	0.126456	0.0429	0.868065	20
UC with PSC	KRAS	12	cg25451893	25538177	rs7961134	12	25544800	T	C	0.126789	-0.451011	0.144652	0.00182138	0.593602	0.0472371	3.22939e-36	-0.759787	0.251074	0.0024769	0.294077	20
UC with PSC	KRAS	12	cg13910046	25538221	rs11047990	12	25544576	G	A	0.260736	0.290561	0.104913	0.00561345	-0.409519	0.0363761	2.11698e-29	-0.709518	0.263824	0.00715897	0.554847	15
UC with PSC	KRAS	12	cg13412066	25538294	rs10743561	12	25544628	T	C	0.116564	-0.455376	0.149255	0.00228092	0.459582	0.0484357	2.34407e-21	-0.990848	0.341139	0.00367802	0.0743335	15
UC with PSC	CYP2E1	10	cg15883382	135333805	rs2254791	10	135302405	C	T	0.0184049	1.12105	0.527227	0.0334773	1.62765	0.116905	4.60135e-44	0.688754	0.327675	0.0355583	0.937966	20
UC with PSC	CYP2E1	10	cg00281977	135333901	rs2254791	10	135302405	C	T	0.0184049	1.12105	0.527227	0.0334773	2.79868	0.107204	3.09853e-150	0.400564	0.189008	0.0340655	0.709638	20
UC with PSC	CYP2E1	10	cg09436743	135334024	rs2254791	10	135302405	C	T	0.0184049	1.12105	0.527227	0.0334773	1.66036	0.117292	1.7199e-45	0.675185	0.3211	0.0354898	0.959058	20
UC with PSC	CYP2E1	10	cg08390786	135334061	rs2254791	10	135302405	C	T	0.0184049	1.12105	0.527227	0.0334773	1.71029	0.119663	2.4352e-46	0.655474	0.31166	0.0354512	0.851741	20
UC with PSC	CYP2E1	10	cg24721873	135334122	rs2254791	10	135302405	C	T	0.0184049	1.12105	0.527227	0.0334773	2.29301	0.115578	1.35888e-87	0.488899	0.231245	0.0344977	0.952201	20
UC with PSC	CYP2E1	10	cg18984983	135342936	rs2254791	10	135302405	C	T	0.0184049	1.12105	0.527227	0.0334773	0.889304	0.124507	9.15616e-13	1.26059	0.618566	0.0415571	0.358391	13
UC with PSC	CYP2E1	10	cg05194426	135343193	rs2254791	10	135302405	C	T	0.0184049	1.12105	0.527227	0.0334773	1.03643	0.124244	7.31041e-17	1.08165	0.524961	0.0393573	0.439431	20
UC with PSC	CYP2E1	10	cg11445109	135343248	rs2254791	10	135302405	C	T	0.0184049	1.12105	0.527227	0.0334773	1.04635	0.124361	3.96856e-17	1.07139	0.519714	0.0392551	0.516885	17
UC with PSC	SPSB1	1	cg09869882	9340583	rs11799821	1	9343987	A	G	0.0777096	-0.58676	0.249526	0.0186982	-1.11778	0.0585831	3.68407e-81	0.524933	0.224922	0.019604	0.269055	19
UC with arthropathy	ARNTL	11	cg04367197	13300320	rs900144	11	13294268	C	T	0.427403	-0.218007	0.0850132	0.0103	-0.443435	0.031494	5.04e-45	0.491632	0.194869	0.0116	0.0616	20
UC with arthropathy	ARNTL	11	cg15603424	13300592	rs7933521	11	13303929	C	T	0.149284	-0.222691	0.10793	0.0391	0.523044	0.0422626	3.52e-35	-0.42576	0.209198	0.0418	0.83	20
UC with arthropathy	ARNTL	11	cg12537728	13309596	rs72867447	11	13301875	C	G	0.424335	-0.210488	0.0850253	0.0133	0.272892	0.0333425	2.73e-16	-0.771323	0.325512	0.0178	0.0265	20
UC with arthropathy	ARNTL	11	cg14794298	13336674	rs34862781	11	13305263	G	A	0.41411	-0.198245	0.0850497	0.0198	0.229363	0.032233	1.11e-12	-0.864329	0.390196	0.0268	0.0489	18
UC with arthropathy	DRD4	11	cg23501406	637035	rs11246276	11	706284	T	G	0.167689	-0.281991	0.129246	0.0291	-0.268685	0.0425104	2.61e-10	1.04952	0.508886	0.0392	0.01	20
UC with arthropathy	DRD4	11	cg15861585	637038	rs11246276	11	706284	T	G	0.167689	-0.281991	0.129246	0.0291	-0.25299	0.0425959	2.86e-09	1.11463	0.544254	0.0406	0.0119	20
UC with arthropathy	FBXL22	15	cg01447951	63889527	rs62012767	15	63853052	A	G	0.306748	0.220873	0.0876815	0.0118	-0.201864	0.0354711	1.26e-08	-1.09417	0.475009	0.0213	0.0905	8
UC with arthropathy	ID2	2	cg02225346	8833307	rs6754183	2	8833531	A	G	0.204499	-0.226	0.109581	0.0392	0.475462	0.0418004	5.6e-30	-0.475327	0.234231	0.0424	0.652	20
UC with arthropathy	ID2	2	cg09538682	8833314	rs6754183	2	8833531	A	G	0.204499	-0.226	0.109581	0.0392	0.544179	0.0423019	7.16e-38	-0.415305	0.203941	0.0417	0.626	20
UC with arthropathy	ID2	2	cg11674763	8833332	rs6754183	2	8833531	A	G	0.204499	-0.226	0.109581	0.0392	0.551579	0.0424736	1.46e-38	-0.409733	0.201158	0.0417	0.609	20
UC with arthropathy	KLF10	8	cg01552137	103666168	rs16869724	8	103688476	A	G	0.091002	0.270235	0.135674	0.0464	0.754182	0.0506542	3.9e-50	0.358315	0.181498	0.0484	0.467	20
UC with arthropathy	MTNR1B	11	cg14130985	92640593	rs79408533	11	92640578	C	G	0.0562372	0.42266	0.171231	0.0136	-0.695822	0.0794036	1.9e-18	-0.607425	0.255661	0.0175	0.311	10
UC with arthropathy	NLGN1	3	cg16664532	173113519	rs557382	3	173113559	G	T	0.287321	0.184942	0.0912004	0.0426	0.647098	0.033321	5.21e-84	0.285802	0.141704	0.0437	0.115	12
UC with arthropathy	NLGN1	3	cg13519184	173114306	rs527422	3	173123965	A	C	0.46728	-0.215923	0.0857093	0.0118	-0.727891	0.0301305	6.16e-129	0.296642	0.118389	0.0122	0.113	20
UC with arthropathy	PER3	1	cg05803631	7844446	rs2859390	1	7847529	G	A	0.195297	0.324167	0.157771	0.0399	0.368506	0.0421095	2.11e-18	0.879679	0.439779	0.0455	0.819	20
UC with arthropathy	PER3	1	cg12258811	7844735	rs12045083	1	7875812	A	G	0.184049	0.3603	0.15314	0.0186	0.404001	0.0440742	4.89e-20	0.891829	0.391346	0.0227	0.129	20
UC with arthropathy	PER3	1	cg14204433	7844775	rs707466	1	7861600	A	C	0.196319	0.364002	0.142417	0.0106	0.35853	0.0429262	6.7e-17	1.01526	0.415407	0.0145	0.0252	20
UC with arthropathy	PPARG	3	cg04632671	12329826	rs11709077	3	12336507	A	G	0.118609	0.233099	0.112567	0.0384	-0.348151	0.0492914	1.63e-12	-0.669534	0.336937	0.0469	0.82	9
UC with arthropathy	PPP1CB	2	cg06142740	28973577	rs7562170	2	28943516	C	T	0.287321	0.221423	0.087039	0.011	0.352006	0.0344202	1.51e-24	0.629032	0.254801	0.0136	0.609	20
UC with arthropathy	PPP1CB	2	cg09522027	28974177	rs12475612	2	29030006	G	T	0.41002	0.175567	0.0859768	0.0411	0.741338	0.0300442	1.99e-134	0.236824	0.116372	0.0418	0.361	20
UC with arthropathy	SIK1	21	cg02260098	44782434	rs559652	21	44782051	T	C	0.413088	-0.176306	0.08538	0.0389	0.233531	0.0331385	1.83e-12	-0.754958	0.380977	0.0475	0.0748	15
UC with arthropathy	USP7	16	cg07636761	9051317	rs78044895	16	9077485	C	G	0.0633947	0.433397	0.205618	0.0351	1.18225	0.0627789	4.13e-79	0.366587	0.175007	0.0362	0.209	20
UC with arthropathy	TNF	6	cg26729380	31543655	rs1799724	6	31542482	T	C	0.093047	-0.369522	0.181764	0.0420552	-0.687487	0.0637429	4.03862e-27	0.537497	0.269045	0.0457388	0.863022	19
UC with arthropathy	KRAS	12	cg25451893	25538177	rs7961134	12	25544800	T	C	0.126789	-0.290565	0.113325	0.0103474	0.593602	0.0472371	3.22939e-36	-0.489495	0.194844	0.0119968	0.841951	20
UC with arthropathy	KRAS	12	cg13412066	25538294	rs10743561	12	25544628	T	C	0.116564	-0.327076	0.120151	0.00648455	0.459582	0.0484357	2.34407e-21	-0.711681	0.271982	0.00887974	0.877389	15
UC with arthropathy	KCNMA1	10	cg06144361	79003155	rs542007	10	79005918	A	C	0.346626	0.191109	0.0889232	0.0316228	-0.182509	0.0329501	3.04286e-08	-1.04712	0.522617	0.0451117	0.24157	9
UC with arthropathy	IMMT	2	cg18825430	86422958	rs150159816	2	86452556	A	G	0.0224949	-0.474243	0.221943	0.0326159	0.479388	0.0820071	5.04472e-09	-0.989268	0.492932	0.0447596	0.636852	11
UC with arthropathy	IMMT	2	cg07610327	86423112	rs115063998	2	86434890	T	C	0.0235174	-0.465212	0.220792	0.0351156	1.10642	0.0788539	1.00346e-44	-0.420466	0.201793	0.0371918	0.635522	20
UC with arthropathy	FAM50B	6	cg17971129	3866461	rs2490034	6	3870889	G	A	0.168712	0.293409	0.112733	0.00924954	-0.667252	0.0453702	5.82597e-49	-0.439727	0.171576	0.0103812	0.56215	17
GWAS, genome-wide association study. mQTL, methylation quantitative trait loci. SMR, summary-data-based Mendelian randomization. HEIDI, heterogeneity in dependent instruments. Only genome-wide significant mQTLs (P<5E-8) are taken into the analysis. SNP, single nucleotide polymorphism. β in GWAS association, regression coefficient of cancer on SNP, log(OR). OR, odds ratio. SE, standard error. β in…
